# Supplementary material for: ORANGE: A CRISPR/Cas9-based genome editing toolbox for epitope tagging of endogenous proteins in neurons
Source: PLoS Biol. 2020 Apr 10;18(4):e3000665. doi: 10.1371/journal.pbio.3000665 (PMC7176289; doi:10.1371/journal.pbio.3000665)
Supplement: S1 Data — (XLSX) [file pbio.3000665.s017.xlsx]

## Sheet: Figure 4B
Summary			Cell1			Cell2			Cell3			Cell4			Cell5			Cell6			Cell7			Cell8			Cell9			Cell10			Cell11
Number of XY Pairs	550		GFP	PSD-Staining		GFP	PSD-Staining		GFP	PSD-Staining		GFP	PSD-Staining		GFP	PSD-Staining		GFP	PSD-Staining		GFP	PSD-Staining		GFP	PSD-Staining		GFP	PSD-Staining		GFP	PSD-Staining		GFP	PSD-Staining
Pearson r	0.7158		2.10635	1.4238		0.750685	0.848926		1.89048	1.38842		1.52513	1.30967		1.55364	1.23417		1.58712	1.62271		1.30266	0.692201		0.401718	0.479723		2.37134	1.32831		0.663631	0.582317		1.10874	0.906027
R square of linear regression	0.5123		1.49805	1.17326		0.595371	0.553232		1.5281	1.28543		1.97588	1.49079		1.03186	0.486425		0.74861	0.752724		0.351441	0.598152		0.525336	0.888594		0.753005	0.793933		0.799841	0.853066		0.989624	1.04364
			1.73477	1.57046		0.673028	0.729885		1.32226	1.59821		1.34533	1.25429		1.08952	0.742034		0.898952	0.864017		0.844084	0.854383		0.954094	1.18863		1.18567	0.907886		0.458039	0.643448		0.572867	0.631735
			1.42374	1.766		0.512537	0.534155		0.85764	0.60831		1.53983	1.33275		1.5928	1.59286		1.80175	1.65636		0.569442	0.339621		0.536086	1.19445		1.26272	1.24304		0.503092	0.791344		0.814457	0.993445
			3.10954	1.81183		0.867275	0.901197		0.849064	0.808639		1.55527	1.14463		2.08058	1.66995		1.00125	1.41853		1.01673	1.09996		0.685358	0.934197		0.759162	0.945028		0.61197	0.892308		0.902181	0.860098
			1.93425	1.47733		0.657497	0.920655		1.29667	1.08144		1.00103	0.91044		0.820945	0.809656		0.918295	0.899002		0.987704	1.01615		0.743511	1.06044		1.22111	0.89415		0.495583	0.946536		0.604257	0.511107
			2.33509	1.28472		0.50736	0.653196		2.07263	2.18561		0.761826	0.943856		0.85331	0.882837		0.854748	1.01322		1.40345	1.46027		1.13243	1.12065		0.796604	0.813164		0.84099	0.951466		0.525502	0.577354
			0.989577	1.17179		0.892953	0.724925		0.881463	0.419577		2.18039	1.9431		1.32926	1.54959		0.840799	0.847195		0.866761	0.977065		0.550963	0.744871		1.51649	0.887337		0.497385	0.650744		1.50125	1.18877
			0.829211	1.18402		0.644451	0.744002		0.974987	0.88874		0.658339	0.814624		0.49118	0.552243		0.571175	0.911192		1.08718	1.75036		0.835656	0.871114		1.15239	1.29941		0.69652	1.27191		1.23318	1.31682
			0.790097	1.08319		1.50406	1.58797		0.963143	0.900183		1.14076	1.32694		0.6375	1.01237		0.429327	0.985916		1.9615	1.76352		0.724477	1.09827		0.888296	1.20326		0.850301	0.887378		0.707675	1.16103
			0.745194	0.901334		1.36677	1.24954		0.554743	0.665525		1.1662	1.02352		1.2663	1.06872		0.74551	0.827326		1.03185	1.02409		1.60377	1.15467		0.698921	1.13315		0.649514	0.576796		0.826789	1.21754
			1.16762	0.887646		0.691045	0.987043		1.79015	1.61545		0.85673	0.800778		0.671497	0.86781		1.47781	0.920334		0.976416	0.841216		0.930877	0.612802		0.659316	0.89415		0.636299	1.36814		1.29456	1.0095
			0.87427	0.898278		0.877422	1.6265		1.24562	0.734183		0.484709	0.923087		1.40065	0.768181		0.486674	0.85329		1.98932	1.58587		1.39457	1.32069		0.894453	1.06041		0.531325	0.490424		1.19114	0.945468
			2.90412	2.02718		2.1278	1.19727		2.84015	1.29123		0.750959	0.632314		1.13548	0.864054		1.32673	1.40634		1.82171	1.21741		1.00083	0.810906		0.738527	1.23073		0.565115	0.754271		1.30675	0.948712
			1.04637	1.45582		0.955079	0.88212		1.21322	1.16719		0.732496	0.679576		0.644164	0.756911		0.964792	1.05442		1.25358	1.02158		0.520516	0.62632		0.998459	0.796681		0.50114	1.37051		0.937214	0.633869
			0.762717	0.763842		1.00685	0.992003		1.19457	1.45708		0.849753	0.724623		0.397758	0.907181		1.08878	0.955441		0.957468	1.33508		1.15667	1.11964		0.78429	0.977994		0.767704	0.626094		1.17012	0.799315
			1.45894	0.896812		0.828343	0.848926		0.833817	1.44182		0.398264	0.900009		0.372193	0.796432		0.775702	0.679585		0.917154	0.935265		0.892423	0.7681		1.26056	1.04524		0.709585	0.660604		1.19464	1.20269
			1.30045	1.20235		1.45726	0.977504		1.2949	0.709467		0.427593	0.806593		0.384159	0.988026		1.41507	1.67757		0.588389	0.545902		0.777449	0.75264		1.32296	1.15107		0.497385	0.756638		0.895174	1.17486
			1.20674	1.35512		0.792103	1.09197		0.884867	0.9249		0.672232	0.746592		0.810882	1.1102		0.887296	0.935572		1.80538	1.08156		1.08533	1.17115		1.01926	1.37908		0.722651	0.446253		0.674324	0.915588
			1.74447	1.90349		1.42371	0.996581		1.3273	1.06039		0.696931	1.00496		0.861877	0.719343		0.693619	0.978236		0.750857	0.731492		1.01158	0.798243		0.665639	0.655256		1.17318	1.19303		0.923201	1.1343
			1.45894	1.66664		1.07436	1.5212		0.854237	0.711297		1.04969	1.12617		1.43805	1.20216		0.818356	0.734439		0.718101	0.809866		0.642416	0.838019		0.863334	1.04524		0.869073	0.687619		1.08786	1.0106
			0.567149	0.765431		0.851536	0.915695		1.05	1.21296		0.756392	0.945056		1.32749	1.31306		1.21514	1.0621		0.602197	0.527719		1.40842	1.58483		0.51171	0.71976		1.33657	1.45688		0.777742	0.617819
			0.354057	0.572943		0.670336	0.82527		1.67784	1.68975		1.68413	1.61189		1.00629	1.26407		0.985747	1.12451		1.2687	0.869849		1.27613	1.31098		0.703082	0.931292		0.940557	0.845375		0.916054	1.15249
			0.488921	0.623295		0.5436	0.462426		0.947896	0.793382		1.85702	1.15847		0.994327	1.32613		0.63621	0.716154		0.866761	1.07634		0.674969	0.842914		0.457627	1.1703		1.92031	1.02049		1.28755	1.25818
			0.748949	1.13195		0.512537	0.69631		0.91046	1.03185		1.13694	1.00727		0.515113	2.0587		0.459519	0.614003		1.16912	0.864833		1.51442	1.11482		0.599075	0.52471		1.04193	0.961326		0.819782	1.23786
			0.848768	1.0464		0.504875	0.486463		0.372597	1.1176		1.326	1.31309		0.650963	1.20968		3.21372	2.25976		0.677787	0.582686		0.763957	0.833203		0.372259	0.358561		0.903013	0.865292		0.658629	0.724617
			0.373614	0.815783		0.357223	0.615423		0.401593	0.940158		0.995659	1.1389		1.29023	0.869614		1.86145	1.33333		0.791171	0.710592		1.92825	1.48671		0.813411	0.773275		1.46422	1.48389		1.09304	1.07993
			0.68449	0.75932		0.781748	0.600925		0.372597	0.549264		1.546	1.5542		1.20007	1.47265		2.55656	1.97939		1.03558	1.26444		1.51232	1.29063		1.15023	1.02744		1.64444	1.35079		1.0283	0.940089
			0.995366	0.736344		0.807634	0.906157		0.323317	0.385248		1.07673	0.99001		0.465751	0.488378		0.509923	1.04686		1.04566	1.23058		1.35858	1.91011		0.869491	1.30766		1.12437	0.966256		1.32258	1.43959
			0.455753	0.310181		0.662674	0.968347		0.72668	0.902014		0.808877	0.766162		0.479349	0.240432		0.683513	0.783198		0.837734	0.893465		0.602244	0.515692		1.07135	0.953269		1.22769	1.07235		0.856497	1.39793
			0.404749	0.624762		1.22429	1.4117		0.433993	0.789568		0.516384	0.430343		0.873707	1.14025		0.543215	0.924967		1.2435	1.05544		1.57811	1.31681		1.09414	1.04118		0.698322	1.09936		1.73584	1.42891
			0.537892	0.693569		0.750685	0.982464		0.340333	0.863871		0.541824	0.633422		1.06749	1.05565		1.35463	1.12		0.767184	0.462303		0.691232	0.555468		0.838206	1.09337		1.48855	1.2447		1.69212	1.35738
			0.488921	0.881535		0.722108	1.34035		0.343737	0.886757		0.492427	0.526159		1.04709	0.986073		0.530071	0.513559		0.594638	0.355296		0.758416	0.914775		0.659316	1.22249		1.32906	1.01063		1.36112	1.34457
			0.467331	1.18548		1.00436	1.17781		0.650037	1.14049		0.849012	0.714192		0.741122	0.875324		1.19579	0.851705		1.46765	1.42369		0.653831	0.672		0.588758	0.619543		0.640204	0.54978		1.18063	1.19731
			0.637554	1.00974		0.810326	1.26862		0.478236	1.12523		0.771829	0.529575		0.656131	0.657432		1.12059	0.903512		0.72818	0.428445		0.725863	0.854567		0.765485	1.03711		1.55058	1.15852		0.931889	0.945468
			0.451842	0.860025		1.3357	1.71197		0.733486	0.520733		0.682297	0.651884		0.843111	0.832046		1.50881	1.32565		0.94235	1.22514		2.13429	1.43629		0.827889	0.773275		0.972395	0.828219		0.536012	0.84089
			0.406783	0.423107		0.577355	0.491423		0.36756	0.669492		0.625922	0.986595		0.414756	0.525946		1.65531	1.38964		0.637472	0.752392		0.784043	0.772994		1.82435	1.3626		1.08503	0.931747		0.770736	1.03937
			0.451842	0.695157		0.639273	0.815732		0.80659	1.10051		1.07982	1.10881		1.37346	0.798235		0.485124	0.65679		0.36404	0.499087		1.4725	1.11288		1.45808	0.931292		0.66258	1.05263		0.954591	0.750142
			0.844856	0.491914		0.7248	0.868003		1.48208	1.21494		1.18788	0.836501		0.820945	0.820926		0.580475	0.607908		1.513	1.71901		0.745949	0.70696		1.1211	0.833822		1.1864	1.13387		1.17712	1.34986
			0.655233	0.462949		0.758555	0.6345		1.07205	1.01644		1.41245	1.0765		0.994327	0.824533		0.536271	0.481499		1.27877	1.43958		1.16396	1.12065		1.56841	1.22117		1.17889	1.15122		0.814457	0.916698
			0.882092	0.611074		2.02675	1.5212		0.62104	0.730369		0.738671	0.506498		0.649331	0.563513		1.13683	0.988963		1.12125	1.23058		0.805846	0.639993		1.49569	0.925798		0.66258	0.852869		1.41003	1.35951
			0.524124	0.740866		0.553954	0.467386		0.87983	0.814437		0.964045	1.10429		0.990927	0.794478		0.824556	0.600351		0.788651	1.1311		0.764289	0.803137		0.746681	1.53292		1.44921	2.06818		0.616588	0.807852
			0.553537	0.388032		0.483959	0.520038		0.75377	0.646454		0.829747	1.00847		1.45681	0.942945		0.609117	0.703964		0.484983	0.987514		1.26577	1.03325		1.06086	0.953269		1.12828	1.25968		1.37864	1.209
			0.831088	0.912089		1.08989	0.915695		0.667053	0.509138		0.803443	0.99001		0.936669	0.762621		0.606761	0.615588		0.709232	0.74445		0.720654	0.685596		1.42064	1.52194		1.22574	1.03271		1.15092	1.03511
			0.479065	0.7196		1.22968	0.992003		1.13671	1.23783		1.10909	1.1966		1.9276	1.71879		0.879609	0.981284		0.879359	0.880508		0.770883	1.05073		0.84037	0.708771		1.41166	1.20289		0.784749	0.850537
			0.707958	0.861614		0.820473	0.848926		2.58817	1.56388		0.781091	0.758131		1.45505	0.974803		0.648671	0.551591		0.820097	1.0684		0.959967	1.15071		1.73482	1.71973		1.74581	1.05736		0.632424	0.562415
			0.745194	0.756265		1.61527	1.36858		1.44301	1.69738		0.659945	0.889579		1.82221	1.1383		0.702112	0.82891		1.39337	1.57793		0.93398	0.926428		0.936055	1.00547		1.41346	1.16345		0.872333	0.7854
			1.16762	1.66065		1.69023	1.09693		0.86785	0.617922		0.745587	1.41002		0.565972	0.988026		0.841605	0.941667		1.49164	1.54909		0.778502	0.953619		0.84453	0.707452		1.44545	1.69588		0.865326	0.736312
			0.889915	0.78523		3.60847	2.61813		0.444203	0.732353		0.974048	1.33958		1.49421	1.73562		0.990397	1.14134		0.58456	0.778517		1.12656	0.954551		1.0151	0.682728		1.78155	1.42474		1.06333	0.597587
			0.934818	0.569765		2.43574	1.90274		0.43726	0.556893		1.27741	0.978472		1.07592	1.04062		0.795913	0.958367		0.694215	0.990022		2.02	1.89457		0.798767	0.655256		1.30083	0.65804		0.849491	0.85472

## Sheet: Figure 4C
			Normalized data:	GFP	PSD95-GFP KI	PSD95-GFP OE
				0.943088	0.844803	4.80442
				0.905159	1.01019	3.30473
				0.921987	0.774754	5.80984
				1.03643	0.680747	9.09775
				1.00045	0.931501	3.56616
				0.906124	0.475735	3.29055
				0.988905	0.831294	3.73496
				1.08493	0.973938	2.375
				1.02912	1.01725	4.51187
				0.925784	0.971548	2.13584
				1.01517	0.994818	6.13958
				1.0086	0.992692	5.06539
				1.17974	0.618766	4.09209
				0.778894	1.06277	3.65488
				1.03042	0.55492	1.90696
					0.982934	4.39682
					0.595107	3.33283
			Number of values	15	17	17
			Mean	0.9837	0.842	4.189
			SEM	0.02396	0.04593	0.419

## Sheet: Figure 4D
					GFP	PSD95-GFP KI	PSD95-GFP OE
					0.138685	0.118487	0.299862
					0.142585	0.15547	0.18073
					0.126146	0.124125	0.171132
					0.115692	0.113997	0.197456
					0.169315	0.133672	0.197456
					0.141115	0.121949	0.116404
					0.13899	0.143103	0.167867
					0.101993	0.158852	0.131655
					0.148044	0.188627	0.224451
					0.123017	0.143032	0.183845
					0.126602	0.162774	0.19296
					0.127815	0.113418	0.17503
					0.120125	0.146177	0.182857
					0.139304	0.12087	0.18647
					0.120692	0.131009	0.20126
						0.145266	0.162484
						0.130975	0.143258
				Number of values	15	17	17
				Mean	0.132	0.1383	0.1832
				SEM	0.004134	0.004891	0.009729

## Sheet: Figure 4E
					PSD95-GFP KI	PSD95-GFP OE
					24.3369	5.69014
					18.6955	11.4948
					9.20822	17.9873
					14.4832	7.4095
					14.3581	6.91061
					20.5017	12.8353
					18.6364	12.8246
					29.606	8.55013
					19.8873	22.6273
					13.6601	12.9973
					11.2316	13.6151
					16.488	9.60336
					13.6162	11.552
					12.814	14.7767
					27.3064	8.32075
					20.0523	10.7785
					13.9811	12.2394
				Number of values	17	17
				Mean	17.58	11.78
				SEM	1.363	1.016

## Sheet: Figure 4G
					Empty vector	KI negative cells
					0.901384	0.316135
					0.974434	0.334081
					1.15066	0.41668
					1.02331	0.196958
					0.958648	0.235395
					1.16115	0.917968
					0.82587	0.626311
					1.09584	0.22324
					1.04207	1.01425
					0.780594	0.37156
					0.971039	0.183431
					1.17457	0.649908
					0.98564	0.357963
					0.875635	0.221369
					0.973586	0.198566
					1.07848	0.193683
					0.95355	0.267976
					1.08783	1.02805
					0.814994	0.275634
					0.977528	0.162724
				Number of values	20	20
				Mean	0.9903	0.4096
				SEM	0.02551	0.06318

## Sheet: Figure 4I
						Control	KI N-terminal	Non KI N-terminal	KI C-terminal	Non KI C-terminal
						0.969456	0.871282	0.395787	0.419335	0.885711
						0.974483	0.54362	0.300455	0.860332	0.869892
						0.933251	0.813547	0.338945	1.0997	0.759871
						0.92694	0.885551	0.251959	0.941649	1.0047
						1.06595	0.700045	0.18619	0.942338	0.870615
						0.863714	0.42109	0.500451	1.05898	0.780713
						0.91208	0.569046	0.746923	0.980748	0.898189
						1.00523	0.618348	0.277868	1.01222	1.03925
						0.852174	0.926506	0.272879	0.648521	1.09193
						1.06524	1.0059	0.292494	0.852509	0.788442
						0.798391	0.742341	0.436846	0.932425
						0.936591	0.997674		0.893812
						0.97743	0.827002		1.09445
						0.97483	1.04		0.651225
						0.827539	0.63315		0.680628
						1.02959	0.483634		0.925455
									0.94245
									0.773071
					Number of values	16	16	11	18	10
					Mean	0.9446	0.7549	0.3637	0.8728	0.8989
					SEM	0.01994	0.04885	0.04683	0.04201	0.03582

## Sheet: Figure 5B
Jasplakinolide				cell1				cell2				cell3				cell4				cell5				cell6				cell7
			Time (min)	roi1	roi2	roi3	roi4	roi1	roi2	roi3	roi4	roi1	roi2	roi3	roi4	roi1	roi2	roi3	roi4	roi1	roi2	roi3	roi4	roi1	roi2	roi3	roi4	roi1	roi2	roi3	roi4
			-5	0.794547	0.772215	0.781259	0.76339	0.879579	0.776304	0.770547	0.763951	0.786272	0.780026	0.794338	0.818226	0.835608	0.868044	0.84314	0.835251	0.805378	0.837393	0.819917	0.839082	0.862588	0.859929	0.832311	0.857547	0.861114	0.871068	0.841036	0.894812
			-4	0.789419	0.802157	0.80132	0.887337	0.776868	0.819397	0.764987	0.747161	0.785678	0.776477	0.825899	0.814698	0.811118	0.813553	0.836833	0.825797	0.83786	0.845353	0.832017	0.864326	0.862866	0.864373	0.889379	0.878307	0.795045	0.856648	0.833951	0.88164
			-3	0.727366	0.776514	0.820684	0.86825	0.787809	0.782567	0.765726	0.805466	0.785592	0.804342	0.845623	0.805276	0.870518	0.832117	0.877897	0.847951	0.851121	0.79586	0.818009	0.876526	0.901761	0.879615	0.888911	0.881484	0.855095	0.860428	0.865856	0.816317
			-2	0.707046	0.746778	0.84925	0.760398	0.819584	0.848599	0.715302	0.817126	0.814927	0.858317	0.841802	0.847274	0.861185	0.874404	0.864494	0.859982	0.840303	0.819181	0.882136	0.876711	0.887037	0.846139	0.829444	0.847525	0.85716	0.87314	0.778433	0.851377
			-1	0.809683	0.740967	0.788583	0.780058	0.780076	0.764553	0.773179	0.819763	0.823874	0.817164	0.846901	0.79105	0.853388	0.853661	0.852877	0.874867	0.825992	0.834155	0.778305	0.848005	0.882977	0.881505	0.834314	0.827173	0.838218	0.836928	0.872372	0.848654
			0	0.703068	0.823887	0.817681	0.782223	0.80482	0.780559	0.827703	0.846581	0.885766	0.876526	0.827706	0.915078	0.795045	0.675258	0.847274	0.828309	0.83786	0.813142	0.746317	0.771831	0.842999	0.808379	0.84213	0.838862	0.840839	0.865254	0.865399	0.870592
			1	0.801384	0.843175	0.828181	0.823114	0.835359	0.798638	0.859481	0.840748	0.802056	0.861798	0.903962	0.926005	0.83908	0.830748	0.860097	0.75517	0.812619	0.816652	0.825057	0.868057	0.836806	0.851543	0.7673	0.77025	0.791928	0.838459	0.779408	0.796746
			2	0.835467	0.829246	0.885362	0.885923	0.794365	0.846208	0.868644	0.870527	0.836102	0.874289	0.867859	0.842961	0.904288	0.901362	0.899955	0.879384	0.931076	0.912181	0.935681	0.930034	0.899513	0.892329	0.85623	0.880196	0.755989	0.861193	0.81166	0.799597
			3	0.864247	0.866279	0.912221	0.89452	0.860617	0.877306	0.84916	0.906065	0.809517	0.814751	0.823986	0.910401	0.919974	0.89769	0.897696	0.863646	0.913151	0.874778	0.921639	0.918613	0.907697	0.841037	0.874865	0.867332	0.885844	0.873562	0.857678	0.859988
			4	0.828325	0.815102	0.853747	0.879222	0.882747	0.891116	0.792723	0.858222	0.865281	0.857187	0.909471	0.93149	0.932128	0.910783	0.922254	0.918039	0.921149	0.915592	0.938704	0.940685	0.880899	0.894454	0.928781	0.893773	0.893919	0.897879	0.873752	0.859713
			5	0.84451	0.814766	0.932863	0.878571	0.87747	0.870524	0.853544	0.886745	0.861565	0.897161	0.901744	0.908483	0.896392	0.89277	0.881141	0.90106	0.933583	0.890764	0.932544	0.913496	0.887273	0.898414	0.904012	0.904533	0.866619	0.888359	0.890103	0.816876
			6	0.815752	0.789957	0.859934	0.840648	0.875479	0.898638	0.817852	0.893958	0.838416	0.862058	0.905259	0.879365	0.911074	0.882979	0.908263	0.906386	0.927814	0.918723	0.911419	0.939503	0.88191	0.902915	0.933906	0.870262	0.893146	0.899198	0.883352	0.892269
			7	0.863963	0.877497	0.928844	0.936591	0.879229	0.849527	0.841822	0.855306	0.842826	0.861628	0.860751	0.876563	0.944361	0.924521	0.929332	0.897872	0.892801	0.884348	0.893688	0.869654	0.945716	0.92703	0.922273	0.914338	0.833355	0.876694	0.863835	0.816294
			8	0.849116	0.832249	0.866985	0.91484	0.899593	0.890738	0.847219	0.9111	0.843222	0.798425	0.854981	0.902902	0.925267	0.867163	0.890674	0.926841	0.893081	0.882892	0.91795	0.924778	0.889988	0.862911	0.866194	0.879401	0.900501	0.896163	0.875115	0.906056
			9	0.827398	0.815017	0.901116	0.871406	0.918886	0.837871	0.822353	0.842971	0.854501	0.864321	0.883776	0.918725	0.886466	0.909262	0.888617	0.907351	0.929337	0.916293	0.906653	0.898917	0.909482	0.919878	0.913207	0.911414	0.89196	0.894034	0.904029	0.853065
			10	0.837787	0.780404	0.8537	0.80276	0.880638	0.868209	0.843793	0.892028	0.847493	0.885866	0.902981	0.869865	0.937501	0.910819	0.927459	0.889844	0.896661	0.881284	0.909466	0.908068	0.91921	0.92694	0.955644	0.923902	0.865876	0.869151	0.805545	0.861868
			11	0.819382	0.832251	0.934712	0.882719	0.89052	0.837552	0.828777	0.878775	0.844347	0.85598	0.874827	0.920829	0.920918	0.894314	0.906028	0.933991	0.912563	0.910115	0.923087	0.914751	0.92151	0.894882	0.923666	0.919995	0.879345	0.924313	0.887452	0.863654
			12	0.820132	0.84422	0.900736	0.837043	0.910749	0.839351	0.841799	0.87651	0.852515	0.863786	0.885974	0.90948	0.913272	0.887682	0.863108	0.901258	0.897037	0.897555	0.931763	0.913942	0.931055	0.93128	0.941064	0.895356	0.901118	0.88097	0.904714	0.903639
			13	0.825927	0.80553	0.879501	0.843848	0.90179	0.883095	0.878602	0.900365	0.853221	0.871815	0.882362	0.891895	0.89785	0.884527	0.888372	0.883012	0.947483	0.931241	0.92718	0.92793	0.921579	0.920793	0.944604	0.930298	0.822829	0.897827	0.833254	0.848324
			14	0.795419	0.801069	0.853204	0.872546	0.863799	0.88277	0.846154	0.897145	0.852229	0.856309	0.870037	0.893037	0.902332	0.900786	0.89943	0.892331	0.928649	0.913535	0.920942	0.916059	0.907527	0.848927	0.866851	0.86618	0.9102	0.857489	0.877441	0.864848
			15	0.840541	0.846794	0.906214	0.881131	0.879438	0.896249	0.842954	0.897841	0.843734	-150.817	0.878122	0.91271	0.935176	0.915034	0.915465	0.867136	0.904923	0.883799	0.900767	0.888874	0.920624	0.922682	0.946594	0.91581	0.903977	0.935702	0.903386	0.904509
			16	0.830673	0.832822	0.910203	0.904401	0.889047	0.86871	0.8615	0.892767	0.871124	0.882734	0.908758	0.902184	0.909817	0.91919	0.909306	0.92826	0.892705	0.872007	0.919248	0.870767	0.889686	0.891995	0.909729	0.902697	0.895472	0.919787	0.908555	0.907295
			17	0.832194	0.810287	0.872187	0.909619	0.921721	0.885351	0.876517	0.898156	0.829522	0.869628	0.86961	0.895091	0.932491	0.892087	0.905247	0.917005	0.923333	0.91712	0.928394	0.919999	0.935876	0.924329	0.926975	0.912148	0.922853	0.907884	0.926929	0.925634
			18	0.861982	0.836653	0.932622	0.85053	0.892815	0.845137	0.825882	0.858347	0.844847	0.854594	0.877194	0.891014	0.88405	0.884308	0.879983	0.90165	0.876207	0.861352	0.907541	0.874871	0.923457	0.928797	0.945914	0.922965	0.872435	0.911028	0.859734	0.880642
			19	0.788863	0.785624	0.863635	0.856906	0.902904	0.896815	0.882799	0.903468	0.830264	0.828891	0.856242	0.911644	0.906329	0.913179	0.888831	0.868245	0.920944	0.92264	0.922506	0.937745	0.898356	0.867173	0.876047	0.873665	0.872793	0.865896	0.860901	0.843181
			20	0.813095	0.803031	0.884894	0.833013	0.90119	0.8842	0.854921	0.899535	0.849831	0.865733	0.898499	0.854176	0.908329	0.874143	0.908184	0.923764	0.910396	0.877887	0.882981	0.876848	0.933093	0.931854	0.930861	0.945167	0.907939	0.916866	0.926	0.905392
				cell1				cell2				cell3				cell4				cell5				cell6				cell7
DMSO control			Time(min)	roi1	roi2	roi3	roi4	roi1	roi2	roi3	roi4	roi1	roi2	roi3	roi4	roi1	roi2	roi3	roi4	roi1	roi2	roi3	roi4	roi1	roi2	roi3	roi4	roi1	roi2	roi3	roi4
			-5	0.792999	0.760321	0.862765	0.76623	0.865762	0.792671	0.842483	0.76577	0.778904	0.728683	0.720883	0.442041	0.81736	0.910003	0.862628	0.876376	0.910192	0.903872	0.877212	0.852997	0.752187	0.775866	0.814125	0.793689	0.808592	0.777808	0.799724	0.885767
			-4	0.781404	0.734769	0.847472	0.82684	0.81771	0.732712	0.871252	0.789854	0.850045	0.856312	0.756001	0.760844	0.865506	0.861331	0.85357	0.875323	0.908706	0.881515	0.920381	0.861775	0.853483	0.813135	0.857712	0.848023	0.77639	0.832185	0.755461	0.836302
			-3	0.780835	0.838599	0.803057	0.837277	0.860831	0.599859	0.872558	0.814787	0.844527	0.79108	0.70448	0.566967	0.870533	0.868747	0.897976	0.91872	0.895007	0.886164	0.916004	0.867461	0.834719	0.837469	0.836598	0.80932	0.742092	0.819106	0.830545	0.811085
			-2	0.825689	0.766099	0.842188	0.816851	0.853639	0.843099	0.890478	0.81301	0.83736	0.834165	0.804636	0.748917	0.8734	0.895014	0.855484	0.875342	0.902207	0.868816	0.90285	0.787731	0.860356	0.834759	0.836852	0.882582	0.774423	0.841409	0.908819	0.864329
			-1	0.808659	0.83032	0.842762	0.824196	0.84683	0.7475	0.85846	0.812343	0.828628	0.831779	0.763422	0.692401	0.884308	0.845304	0.841948	0.834787	0.898677	0.852858	0.874143	0.825629	0.833224	0.765675	0.814416	0.812211	0.730701	0.731624	0.802151	0.786719
			0	0.876923	0.704803	0.893392	0.768217	0.847026	0.6912	0.851762	0.763687	0.822214	0.821567	0.741613	0.689407	0.816841	0.892941	0.870405	0.917234	0.894414	0.881949	0.791862	0.867302	0.875516	0.835672	0.792344	0.83513	0.774593	0.837268	0.789819	0.85131
			1	0.769685	0.791136	0.818069	0.840189	0.826928	0.798116	0.820066	0.854767	0.901716	0.864401	0.73984	0.620533	0.888474	0.889001	0.888434	0.908006	0.854971	0.845575	0.873817	0.920684	0.84258	0.829614	0.760583	0.812195	0.7297	0.824692	0.900362	0.861262
			2	0.807553	0.779901	0.732229	0.717342	0.853751	0.739117	0.911794	0.841769	0.850877	0.867124	0.739147	0.920857	0.846012	0.848191	0.821104	0.876755	0.903703	0.871166	0.880598	0.838971	0.812286	0.767446	0.825872	0.817794	0.740405	0.852036	0.775897	0.827541
			3	0.866865	0.800784	0.777612	0.787437	0.86936	0.769566	0.881686	0.819509	0.84456	0.827146	0.775363	0.60076	0.903829	0.90908	0.881088	0.907564	0.893258	0.892289	0.9091	0.869142	0.81376	0.831377	0.893251	0.864404	0.791304	0.781936	0.835985	0.872839
			4	0.730516	0.799468	0.780114	0.84502	0.873302	0.74438	0.877984	0.846343	0.839222	0.824706	0.727117	0.784442	0.861725	0.83902	0.870008	0.84227	0.919062	0.901992	0.934741	0.918592	0.822214	0.845758	0.785259	0.837243	0.798393	0.837873	0.773059	0.862593
			5	0.80416	0.771292	0.857762	0.796643	0.857527	0.704434	0.882724	0.818078	0.857133	0.848992	0.739217	0.674465	0.827918	0.875289	0.885113	0.917335	0.897104	0.87872	0.866693	0.910872	0.841824	0.802574	0.820951	0.788411	0.70853	0.758793	0.797509	0.830522
			6	0.834531	0.749986	0.906499	0.810652	0.891385	0.770445	0.890096	0.852246	0.829123	0.824679	0.73871	0.748982	0.859746	0.919444	0.91352	0.895485	0.910012	0.916228	0.907943	0.86336	0.839546	0.80642	0.884426	0.867091	0.776007	0.745497	0.825608	0.816809
			7	0.832524	0.839911	0.797871	0.852851	0.889501	0.72737	0.912278	0.814523	0.845087	0.843359	0.754564	0.916634	0.874812	0.873789	0.890473	0.843411	0.886296	0.868872	0.853667	0.857871	0.86721	0.848775	0.797693	0.791646	0.722253	0.856148	0.828291	0.867488
			8	0.761613	0.686373	0.899785	0.780647	0.873024	0.800441	0.904282	0.834905	0.835849	0.812944	0.769175	0.639249	0.804355	0.863822	0.866138	0.934895	0.905277	0.880116	0.881478	0.912735	0.863652	0.810041	0.8549	0.838827	0.803742	0.726675	0.734843	0.783725
			9	0.918133	0.775506	0.834849	0.79442	0.858496	0.708726	0.905046	0.833683	0.856885	0.836378	0.817072	0.842724	0.892272	0.898182	0.885602	0.797892	0.900162	0.859232	0.891023	0.863303	0.866391	0.802879	0.878138	0.835662	0.767902	0.815937	0.810929	0.84661
			10	0.821567	0.681061	0.88088	0.786399	0.853144	0.74107	0.879092	0.829843	0.847096	0.828292	0.781944	0.789816	0.835917	0.858858	0.869673	0.939529	0.905331	0.907089	0.930449	0.842629	0.865606	0.84273	0.875867	0.788923	0.781113	0.716475	0.818428	0.86035
			11	0.840835	0.802885	0.828471	0.833246	0.890545	0.719839	0.886571	0.792523	0.826478	0.796935	0.779926	0.577741	0.862492	0.90381	0.868002	0.896547	0.899043	0.855754	0.878035	0.893347	0.847363	0.808074	0.799626	0.89312	0.740577	0.824493	0.843909	0.854675
			12	0.827617	0.850364	0.843789	0.845083	0.878407	0.672887	0.882717	0.842371	0.805773	0.829804	0.796473	0.819109	0.812487	0.898967	0.868208	0.886544	0.88601	0.885963	0.86534	0.869379	0.83905	0.796762	0.858773	0.796281	0.785499	0.877923	0.829814	0.831054
			13	0.851143	0.789138	0.790154	0.82297	0.894167	0.755551	0.916987	0.754117	0.82108	0.810751	0.783014	0.697755	0.793269	0.876556	0.855985	0.88929	0.897282	0.863833	0.8945	0.859256	0.820406	0.863818	0.718042	0.836286	0.820479	0.846708	0.818483	0.855711
			14	0.859902	0.761762	0.906279	0.822524	0.885829	0.824119	0.905425	0.830095	0.821152	0.806276	0.774405	0.758398	0.904328	0.904971	0.883817	0.866748	0.878793	0.881109	0.91413	0.913129	0.817184	0.850345	0.869531	0.811093	0.805788	0.775347	0.810102	0.817267
			15	0.840049	0.732674	0.838932	0.786782	0.858822	0.769575	0.917448	0.826949	0.818958	0.835262	0.798895	0.701651	0.845994	0.904698	0.908445	0.903292	0.88229	0.902944	0.881694	0.908447	0.830547	0.819037	0.799989	0.852728	0.779674	0.825613	0.814049	0.844353
			16	0.865711	0.667169	0.832752	0.749529	0.89648	0.804459	0.932776	0.820383	0.835306	0.813638	0.823942	0.73838	0.854329	0.940738	0.805718	0.888018	0.919288	0.91886	0.920051	0.880784	0.875639	0.807531	0.849418	0.844879	0.763235	0.793272	0.846016	0.839969
			17	0.823086	0.777266	0.825734	0.822583	0.881205	0.762522	0.921044	0.807044	0.815612	0.831617	0.762706	0.860886	0.785523	0.85709	0.855283	0.90318	0.923664	0.862512	0.834214	0.848119	0.816285	0.785476	0.804846	0.884535	0.795365	0.768724	0.769083	0.811467
			18	0.785439	0.826493	0.865376	0.846251	0.867571	0.78737	0.926807	0.858671	0.815289	0.854703	0.793469	0.711504	0.800261	0.821842	0.884207	0.899344	0.908559	0.911351	0.888541	0.945426	0.83548	0.749357	0.813559	0.756749	0.76168	0.855849	0.806086	0.849035
			19	0.791295	0.747427	0.786151	0.823455	0.856701	0.786304	0.842269	0.820135	0.807102	0.828494	0.817608	0.74197	0.866593	0.861038	0.809894	0.859703	0.908306	0.874262	0.910673	0.786299	0.803005	0.835562	0.871522	0.838906	0.768634	0.82822	0.820708	0.833686
			20	0.786949	0.725128	0.797199	0.719951	0.894484	0.783839	0.882256	0.835278	0.837459	0.846403	0.80581	0.785097	0.903573	0.858734	0.825754	0.885847	0.893463	0.88497	0.929703	0.93333	0.834255	0.824844	0.849005	0.851139	0.844816	0.872441	0.811871	0.879106
			* excluded values due to Z-drift/image quality/intensity flucturations
							Lines:	Jasplakinolide			DMSO control
							Time(min)	mean	SEM	n	mean	SEM	n
							-5	0.823031	0.00739389	28	0.818365	0.0107835	28
							-4	0.825731	0.00727693	28	0.8295	0.00957447	28
							-3	0.831953	0.00829594	28	0.829238	0.0129245	28
							-2	0.831252	0.00906688	28	0.844304	0.00793963	28
							-1	0.824259	0.00710451	28	0.81506	0.00916017	28
							0	0.825761	0.0113931	28	0.831601	0.0115803	28
							1	0.826598	0.00806241	28	0.830923	0.0127328	28
							2	0.867415	0.00821499	28	0.820236	0.0104643	28
							3	0.877295	0.00598389	28	0.838245	0.0123728	28
							4	0.888826	0.00714543	28	0.832943	0.0103095	28
							5	0.886639	0.00557418	28	0.822164	0.0119701	28
							6	0.883587	0.00689649	28	0.846129	0.0107958	28
							7	0.886095	0.00683009	28	0.841256	0.00923882	28
							8	0.882727	0.00588933	28	0.823697	0.0134494	28
							9	0.885654	0.00627179	28	0.842644	0.00906833	28
							10	0.880527	0.00795063	28	0.834256	0.0114532	28
							11	0.890402	0.00653096	28	0.830174	0.0129694	28
							12	0.888468	0.00611559	28	0.838659	0.00866382	28
							13	0.886609	0.0072172	28	0.828455	0.0102989	28
							14	0.877044	0.00618227	28	0.844994	0.00918875	28
							15	0.895933	0.0055589	27	0.836778	0.0102066	28
							16	0.892908	0.00461537	28	0.840295	0.0119785	28
							17	0.899578	0.00627682	28	0.828453	0.00877305	28
							18	0.881663	0.00587496	28	0.836653	0.0108243	28
							19	0.87666	0.00717263	28	0.825926	0.00793879	28
							20	0.889351	0.00685444	28	0.842239	0.0100576	28

## Sheet: Figure 5C
						DMSO	JASP
						0.807033	0.846849
						0.840357	0.877228
						0.796227	0.869909
						0.868298	0.901209
						0.890413	0.901325
						0.828027	0.914313
						0.815844	0.886895
					Number of values	7	7
					Mean	0.8352	0.8854
					SEM	0.01283	0.008639

## Sheet: Figure 5E
					Normalized values for each ROI and all measured cells
					Jasplakinolide	Cell1						Cell2						Cell3						Cell4						Cell5						Cell6						Cell7						Cell8
					Time(seconds	roi1	roi2	roi3	roi4	roi5	roi6	roi1	roi2	roi3	roi4	roi5	roi6	roi1	roi2	roi3	roi4	roi5	roi6	roi1	roi2	roi3	roi4	roi5	roi6	roi1	roi2	roi3	roi4	roi5	roi6	roi1	roi2	roi3	roi4	roi5	roi6	roi1	roi2	roi3	roi4	roi5	roi6	roi1	roi2
					-60	0.962347	1.00755	1.01013	1.01025	0.970623	0.957574	0.995415	0.975161	0.99089	1.00307	1.01639	0.964076	1.00245	0.99005	1.02789	1.00588	0.995067	1.00022	1.00449	1.00185	0.99865	1.00189	1.01442	1.02514	0.958336	1.01977	0.997837	1.03446	0.99808	1.021	0.983388	0.987939	0.969552	1.00028	1.03789	0.971493	1.01753	0.995732	0.997656	1.00608	1.00252	1.00247	1.00793	0.998778
					-30	1.00686	1.00216	1.04884	1.00173	0.991768	0.939828	1.00782	0.990208	1.00928	1.01187	1.00014	1.01137	1.0189	1.02036	1.01639	0.988402	1.01276	0.992642	0.983503	1.02738	1.00053	1.03146	1.02081	1.03955	0.999244	0.993983	1.01346	1.01117	1.00818	0.996875	0.993508	0.988654	0.999759	1.00785	1.0569	1.0269	1.00213	0.989409	1.02176	0.986272	0.998268	0.998002	0.994049	0.938491
					0	0	0	0	0.000214197	0.000304452	0	0	0	0	0	0	0.00419008	0.00183209	0	0.00352114	0	0	0	0	0	0	0	0	0	0	0	0	0	0	0	0	0	0	0	0	0.00836907	0	0	0	0	0	0	0	0
					10	0.0170235	0.00922605	0.0103861	0.0080069	0	0.0051252	0.00401037	0.00879703	0.001137	0.020889	0.00256054	0.0085293	0.00146329	0.00384576	0	0.00392132	0.00705956	0.00513891	0.0128325	0.0143493	0.00464022	0.0224489	0.0181501	0.00943062	0.00855835	0.00642025	0.0122498	0.00568168	0.0199621	0.0119812	0.0141621	0.0104403	0.0120614	0.0171727	0.0247209	0.0384653	0.0097049	0.0219052	0.0248504	0.0146508	0.0162441	0.0138015	0.0278489	0.0153846
					20	0.0221148	0.00436856	0.0257136	0.0175642	0.038772	0.0100932	0.0048015	0.0061104	0.00886763	0.0103475	0.0112962	0.00854328	0.00215726	0.00664128	0.0090233	0.00602001	0.00554567	0.00183128	0.010964	0.0119791	0.00926732	0.0150924	0.0258323	0.0187304	0.0147648	0.0118734	0.0110391	0.0119259	0.0135858	0.0115842	0.0147379	0.011456	0.0139155	0.0205196	0.0284778	0.0405242	0.011108	0.0173027	0.0173303	0.00701224	0.0163563	0.0146498	0.0261903	0.0218715
					30	0.0266754	0.00677073	0.0141198	0.0121991	0.0385893	0.00175305	0.00560905	0.0126702	0.0152875	0.012026	0.00066542	0.00518283	0.00212157	0.00248044	0.0119801	0.00857436	0.00302462	0.00612315	0.0106345	0.012987	0.00791219	0.00823222	0.0256792	0.0125087	0.0141154	0.00849313	0.0145614	0.00906807	0.0176176	0.011286	0.0169974	0.0143422	0.0150851	0.0199873	0.0278469	0.0441175	0.0123045	0.0194475	0.0368392	0.0197228	0.015757	0.0193595	0.0246569	0.0145319
					40	0.0321166	0.0212688	0.0199972	0.0157486	0.0278421	0.0175713	0.00701883	0.0111086	0.0103174	0.00303557	0.010157	0.0142574	0.00127294	0.00700886	0.00389148	0.00635505	0.00535997	0.0102689	0.00967589	0.0122877	0.00194963	0.0206451	0.0178666	0.0153216	0.00902704	0.0199381	0.00765132	0.015708	0.0154699	0.0123664	0.0176353	0.0186373	0.0153722	0.0151965	0.0327552	0.0262022	0.0107028	0.0212578	0.027718	0.0188374	0.0149446	0.0175873	0.0271969	0.0199589
					50	0.0175541	0.0303248	0.0100338	0	0.0279335	0.017117	0.00998076	0.0111474	0.00549137	0.0150449	0.017269	0.0139871	0.00659869	0.00436162	0.0123034	0.00878075	0.00840348	0.00533278	0.00602871	0.0109085	0.00635598	0.0226063	0.0262013	0.0228951	0.0178775	0.0105219	0.011267	0.0100518	0.0180114	0.0124197	0.0189294	0.0128888	0.0163755	0.0243564	0.0288721	0.035093	0.0104641	0.0167135	0.0364126	0.0238529	0.0173008	0.013159	0.028712	0.0158269
					60	0.0237855	0.0151677	0.0197758	0.000611993	0.0400811	0.0102795	0.00664928	0.0118619	0.010521	0.0115163	0.0101942	0.00411084	0	0.00677101	0.00617817	0.00580559	0.00787472	0.00556541	0.00787102	0.00888304	0.00948589	0.0241478	0.0166425	0.0213034	0.013178	0.0115174	0.00992173	0.000955427	0.0174601	0.0121155	0.0235738	0.0113465	0.0176973	0.0237417	0.0313231	0.0330393	0.0149778	0.0168178	0.0253884	0.0179003	0.0163114	0.016611	0.0306549	0.0144442
					70	0.0238645	0.0288686	0.0234089	0.0284679	0.031663	0.0242748	0.0124527	0.0140216	0.00848531	0.013998	0.0199253	0.00983433	0.0118451	0.00577328	0.0134615	0.00897641	0.00646785	0.00948745	0.00763886	0.0135078	0.00781602	0.0155524	0.0270834	0.0183306	0.018981	0.0126231	0.013757	0.0109365	0.0178872	0.0140887	0.0204743	0.0165445	0.0172911	0.0165532	0.0353292	0.0329673	0.019586	0.0211903	0.035763	0.0262782	0.0167014	0.0209931	0.0378498	0.0186958
					80	0.0151834	0.0128718	0.0272232	0.0124846	0.0105188	0.0139953	0.0106733	0.0119201	0.00260666	0.00706269	0.0138141	0.0119224	0.00314469	0.00905376	0.0148488	0.0113833	0.00957116	0.0118794	0.0087435	0.0176286	0.00630134	0.0118439	0.0266648	0.0148673	0.0125454	0.0137698	0.0168538	0.0116432	0.0180568	0.011359	0.0254145	0.0132	0.0160761	0.0262901	0.0367171	0.0432025	0.0130493	0.0239365	0.0244041	0.023495	0.0176471	0.0162372	0.0348274	0.0184288
					90	0.0131514	0.0180801	0.0276258	0.0265197	0.0288773	0.019039	0.00682174	0.0130161	0.00941378	0.0134939	0.0109342	0.0113118	0.00187571	0.00886842	0.00466743	0.00840818	0.00291761	0.00648702	0.0111587	0.0120562	0.00723026	0.0204514	0.023024	0.014304	0.0146072	0.0150142	0.015989	0.00891543	0.0172056	0.0152797	0.0198096	0.0193281	0.0176133	0.0206421	0.0277082	0.0300577	0.0195443	0.0232891	0.0455404	0.0156162	0.0171874	0.0187464	0.0366607	0.0262825
					100	0.029396	0.0288474	0.0190009	0.0104141	0.0358949	0.0202096	0.00956193	0.0128577	0.0056155	0.00747261	0.0160925	0.0147748	0.00478246	0.00677101	0.0109514	0.011177	0.00365725	0.00541629	0.0078186	0.0157165	0.00816136	0.0166339	0.0243201	0.0182071	0.0183063	0.00862544	0.0203376	0.0127937	0.022125	0.0140235	0.0223089	0.020843	0.0177201	0.0237723	0.0390734	0.0366147	0.0149618	0.024495	0.0434209	0.0254164	0.0179512	0.019874	0.0268005	0.0169864
					110	0.0333697	0.00714275	0.0249588	0.0080273	0.0222554	0.0145136	0.00821237	0.0153439	0.00885769	0.00665832	0.0126164	0.0111999	0.00515522	0.00463345	0.0112571	0.0134284	0.00997087	0.00928166	0.0116717	0.0168136	0.00984216	0.0229574	0.0203823	0.0197661	0.0148468	0.0120844	0.0127824	0.00490151	0.0194775	0.0103537	0.0200969	0.0255314	0.0134148	0.0255223	0.0320486	0.0471557	0.0190382	0.0281985	0.0337419	0.0188845	0.0182814	0.0186372	0.0298569	0.0240551
					120	0.0470065	0.00495316	0.0313394	0.0140656	0.0216161	0.0200698	0.00970975	0.0143126	0.00760153	0.00829243	0.0136757	0.0150824	0.00333107	0.00900742	0.00646033	0.00988504	0.0097002	0.00711037	0.0142143	0.0151089	0.0115055	0.0215087	0.0302246	0.018287	0.015244	0.0148535	0.0124557	0.011434	0.019535	0.0123585	0.0214348	0.0318545	0.0172964	0.0235933	0.0317237	0.00873149	0.0159228	0.0259616	0.031688	0.0168925	0.016436	0.0216923	0.0304228	0.0263542
					150	0.0294412	0.0264452	0.0209734	0.00372296	0.0361993	0.0220267	0.0126908	0.00854163	0.0111516	0.0209499	0.0208676	0.0227681	0.0114248	0.00951092	0.0167769	0.00834921	0.00677629	0.00790671	0.00835032	0.0152198	0.0107536	0.00932985	0.0256432	0.0238618	0.0144685	0.0153481	0.0168236	0.0141561	0.0251359	0.018116	0.0275778	0.0302951	0.0219641	0.0226982	0.0350673	0.0453179	0.019208	0.0342432	0.0253425	0.0193178	0.0159638	0.0203254	0.0374013	0.0217082
					180	0.0293622	0.00944926	0.0194538	0.0133006	0.00290752	0.0230576	0.0123377	0.0139311	0.00694614	0.0072178	0.0135267	0.0175526	0.00701507	0.0118153	0.00914674	0.0109652	0.00830591	0.0146234	0.0145887	0.0170958	0.0110246	0.0252778	0.0279474	0.0202422	0.0184639	0.0179975	0.0145806	0.0107274	0.0242363	0.0141163	0.0261048	0.0251997	0.0210992	0.0291848	0.0391744	0.0232951	0.0220447	0.0343138	0.0455207	0.0243427	0.0200744	0.0255768	0.0356201	0.0176
					210	0.0362483	0.0308988	0.0130329	0.0143206	0.0561866	0.0338904	0.00864215	0.0120559	0.0116332	0.00843646	0.0135693	0.00970382	0.00989803	0.0140177	0.0168768	0.0104801	0.00756628	0.00743248	0.0158806	0.0188005	0.0153414	0.0174935	0.0228935	0.024963	0.021604	0.0142298	0.0144818	0.0123047	0.0233396	0.0160678	0.0264116	0.0249193	0.0232492	0.0279318	0.0351935	0.0190283	0.0236704	0.0296406	0.0434537	0.0288684	0.0189093	0.0206278	0.0296587	0.0244296
					240	0.0165268	0.00346508	0.0155187	0.018982	0.0387263	0.0234361	0.0110347	0.0166727	0.00910098	0.0129787	0.0177854	0.0170586	0.00318434	0.0123095	0.0144255	0.0141602	0.0116673	0.0142476	0.0143678	0.0154875	0.0113109	0.0186718	0.028753	0.0200205	0.0200402	0.0139336	0.0178421	0.0106482	0.0252238	0.0153291	0.0277069	0.023866	0.0247794	0.0337683	0.0420385	0.0368511	0.0270533	0.0319972	0.0543597	0.025958	0.0218125	0.0304797	0.0380402	0.0360966
					270	0.0533734	0.0269129	0.0242946	0.0084761	0.0202156	0.0143389	0.00802348	0.0215868	0.00478137	0.0150505	0.0171572	0.0246464	0.0128841	0.0115373	0.00822972	0.0142781	0.0137823	0.0145637	0.0148808	0.020539	0.00828376	0.0247935	0.0208278	0.0237455	0.020883	0.0149197	0.0195799	0.0156204	0.0260689	0.0208535	0.0319909	0.0217766	0.0205652	0.0335822	0.0392658	0.017756	0.0223954	0.0334393	0.0315895	0.0288119	0.0228218	0.0248314	0.0392789	0.034945
					300	0.0376933	0.0280289	0.0263376	0.0212565	0.0416034	0.0301863	0.0105994	0.0119686	0.00912581	0.01407	0.0168005	0.0309525	0.00966406	0.00818885	0.0177409	0.0155968	0.0100055	0.0118794	0.0113272	0.0153235	0.014266	0.0221745	0.0266648	0.0300944	0.0143235	0.0171028	0.0201537	0.0149787	0.0216373	0.0145667	0.0308125	0.0313039	0.022407	0.0390465	0.0414424	0.0131088	0.0272711	0.0296652	0.0183736	0.0200054	0.0224305	0.026381	0.0444789	0.0267845
					DMSO control	Cell1						Cell2						Cell3						Cell4						Cell5						Cell6						Cell7						Cell8
					Time(seconds	roi1	roi2	roi3	roi4	roi5	roi6	roi1	roi2	roi3	roi4	roi5	*	roi1	roi2	roi3	roi4	roi5	roi6	roi1	roi2	roi3	roi4	*	*	roi1	roi2	roi3	roi4	roi5	roi6	roi1	roi2	roi3	roi4	roi5	roi6	roi1	roi2	roi3	roi4	roi5	roi6	roi1	roi2
					-60	0.93884	1.0536	1.1619	0.863719	1.02732	0.90219	1.07148	0.957126	0.975333	1.05566	1.27066		1.00753	0.907058	1.13393	1.01401	1.03719	1.05824	0.988408	0.955219	1.07166	0.963613			0.973024	0.963769	1.24079	1.06826	1.06515	1.06515	0.946597	1.04345	1.06715	0.877038	1.02104	0.942051	0.861839	1.0614	0.994264	0.922935	1.06711	1.37768	1.09492	1.24255
					-30	1.01388	0.947754	1.07012	1.05417	0.892136	0.926918	1.06224	0.966906	1.0656	0.911213	1.13682		0.988696	1.27832	1.00285	0.986549	1.1782	1.06727	1.02929	0.899466	1.00576	1.16729			1.01076	0.958046	0.942819	0.975978	0.979705	0.979705	1.1507	0.889756	1.18334	1.24173	0.996481	1.15867	1.17674	0.979191	1.09752	1.0145	1.0727	1.16853	1.03126	1.03593
					0	0	0	0	0	0	0	0	0	0	0	0		0	0	0	0	0	0	0	0	0	0			0	0	0	0	0	0	0	0	0	0	0	0	0	0	0	0	0	0	0	0
					10	0.350179	0.377567	0.279001	0.378555	0.461265	0.268427	0.305704	0.37505	0.525071	0.318491	0.719316		0.316529	0.589923	0.371411	0.574315	0.406335	0.500634	0.358866	0.348961	0.329334	0.290454			0.268911	0.180261	0.353077	0.315697	0.315877	0.315877	0.602981	0.428249	0.518101	0.490468	0.449384	0.577061	0.746805	0.788092	0.803897	0.703692	0.579593	0.878801	0.538579	0.420366
					20	0.469834	0.502219	0.296401	0.430599	0.559562	0.362431	0.430441	0.476722	0.810172	0.449821	1.07208		0.789018	0.708074	0.404792	0.697362	0.607764	0.603928	0.553022	0.516446	0.478294	0.408695			0.331654	0.365301	0.401199	0.351592	0.491085	0.491085	0.692062	0.548753	0.627472	0.933304	0.594407	0.822978	1.37977	1.02418	0.950598	0.720194	0.764665	1.10195	0.754987	0.550218
					30	0.482421	0.504277	0.368243	0.723244	0.656197	0.461098	0.509555	0.638396	0.84331	0.505556	0.869083		0.917063	0.537558	0.48724	0.71895	0.649935	0.719621	0.606141	0.482213	0.489772	0.474933			0.328475	0.419916	0.517786	0.447146	0.520195	0.520195	0.782741	0.665169	0.78566	1.16864	0.687591	0.946535	0.991645	1.19232	0.927233	0.828108	0.93716	1.05584	0.868339	0.538749
					40	0.618237	0.473234	0.403559	0.620309	0.602874	0.496153	0.526305	0.740512	0.70738	0.48184	0.974626		0.800004	0.575939	0.547283	0.820429	0.663027	0.733097	0.703	0.584442	0.590937	0.559116			0.36925	0.391729	0.592323	0.494071	0.617374	0.617374	0.888933	0.699491	0.644798	1.16889	0.681553	0.931937	0.997518	1.11313	1.19964	0.731458	1.10757	0.714687	0.793746	0.601418
					50	0.646366	0.526806	0.499822	0.599018	0.700418	0.455772	0.514573	0.599389	0.762026	0.562846	0.893703		0.663165	0.548354	0.476742	0.936225	0.797349	0.796423	0.792205	0.741312	0.614563	0.493009			0.413072	0.428124	0.691493	0.488272	0.63424	0.63424	1.04196	0.58617	0.878388	1.1693	0.674434	0.856277	1.18094	1.00805	1.24293	0.754776	1.04797	0.827893	0.906141	0.637533
					60	0.702899	0.669514	0.579783	0.760208	0.415344	0.563565	0.552965	0.659152	0.781814	0.468725	0.744129		0.65107	0.485294	0.442758	0.972028	0.774229	0.937992	0.754763	0.847343	0.528296	0.515771			0.371527	0.446621	0.584541	0.524539	0.668283	0.668283	1.0494	0.557561	0.880237	1.31314	0.72991	0.880297	1.23131	0.976022	0.940008	1.00908	1.24481	0.639547	0.840156	0.799009
					70	0.602115	0.652805	0.738469	0.822184	0.687334	0.538455	0.539468	0.696289	0.794945	0.504336	0.760369		0.713643	0.506907	0.441633	1.06256	0.770922	0.833574	0.711367	0.947402	0.431874	0.519112			0.372379	0.505184	0.50076	0.477393	0.586363	0.586363	1.06509	0.607528	0.802871	1.17478	0.717027	1.18032	0.789068	1.14754	0.917074	1.0119	1.33529	0.818838	0.928939	0.717124
					80	0.649488	0.631992	0.82697	0.760253	0.800145	0.495375	0.500581	0.745999	0.861616	0.651039	0.848832		0.770822	0.609902	0.585685	0.9192	0.78508	0.870671	0.742741	0.925092	0.402943	0.428796			0.341528	0.518196	0.50451	0.54092	0.701294	0.701294	1.07689	0.552944	0.746229	1.23428	0.728415	1.18495	0.806172	1.16947	1.04447	1.12938	1.24801	0.919019	0.967562	0.725455
					90	0.817393	0.809426	0.716183	0.787559	0.769872	0.521973	0.534582	0.773145	0.810212	0.58044	0.763108		0.772264	0.725616	0.56978	0.867598	0.703311	0.920208	0.730372	0.761368	0.421271	0.687422			0.361464	0.463689	0.472536	0.545837	0.737446	0.737446	0.959264	0.767909	0.725402	1.41539	0.735111	1.03972	0.490767	1.01008	0.900968	1.0531	1.33566	0.686452	1.11161	0.913151
					100	0.8554	0.724492	0.74653	0.726888	0.95247	0.499985	0.506376	0.683949	1.10821	0.592488	0.755945		0.807522	0.773368	0.597366	0.831395	0.761976	0.910088	0.816765	0.714671	0.369242	0.583444			0.427021	0.512083	0.411138	0.455322	0.722247	0.722247	0.948585	0.681823	0.68095	1.38899	0.697064	1.10562	0.697835	0.841918	0.970861	0.858401	1.53017	0.624099	1.11262	1.01689
					110	0.732268	0.89345	0.728493	0.730229	0.979679	0.450322	0.594205	0.582873	1.05412	0.711514	0.736932		0.708358	0.651118	0.533361	0.823459	0.743567	0.955287	0.835869	0.68105	0.320427	0.490143			0.39909	0.595177	0.480164	0.462843	0.621627	0.621627	0.820248	0.616521	0.603529	1.31204	0.712336	0.879871	0.771595	0.844572	0.758034	0.781883	1.54571	0.501501	0.923972	0.914854
					120	0.704524	0.934751	0.638694	0.685505	0.923729	0.492522	0.57534	0.565721	1.03748	0.662802	0.76069		0.806638	0.731011	0.529132	0.807894	0.751244	0.881012	0.694155	0.647037	0.302828	0.410363			0.386612	0.674623	0.528367	0.52946	0.646305	0.646305	0.85223	0.920536	0.666537	1.22501	0.75928	0.903741	0.815396	0.908795	0.705422	0.66	1.51092	0.590226	0.83825	0.819837
					150	0.707035	0.958271	0.948478	0.92489	0.997231	0.536308	0.74085	0.567371	0.984638	0.446174	0.733027		0.96334	0.852531	0.420332	0.962154	0.712823	0.715566	0.715705	0.653667	0.505672	0.47937			0.511898	0.55639	0.562378	0.614359	0.637904	0.637904	0.889042	0.894172	0.749145	1.48275	0.727245	0.938993	0.606704	1.43159	0.900833	1.11274	1.37978	0.930806	0.853198	0.984051
					180	0.675381	1.03246	0.809022	0.818524	0.843578	0.377914	0.674962	0.727482	1.24634	0.476226	0.724102		0.903485	0.639317	0.681833	0.68743	0.757472	0.832418	0.731266	0.69381	0.410999	0.402636			0.548409	0.550835	0.530574	0.525597	0.72551	0.72551	0.855431	0.648841	0.795965	1.22437	0.604715	1.00644	0.851132	1.267	0.848783	1.08302	1.22212	0.77245	1.11968	1.28731
					210	0.581757	0.991674	0.949288	0.977497	0.881132	0.52785	0.674332	0.80137	1.20571	0.676467	0.74906		1.17777	0.780946	0.565186	0.865685	0.901143	0.806173	0.867097	0.660736	0.54836	0.803961			0.524255	0.482848	0.666938	0.618987	0.719001	0.719001	0.881036	0.77557	1.06185	1.03791	0.688745	1.10266	0.764195	1.30174	1.10708	1.50734	1.09924	1.13661	1.5219	1.19862
					240	0.734524	1.09565	0.904648	0.693493	0.941113	0.889854	0.585771	0.650906	1.18962	0.685111	0.777896		1.22082	0.606012	0.634741	0.96877	0.862596	0.935384	0.912654	0.698122	0.488135	0.617984			0.580835	0.546037	0.760479	0.552282	0.756207	0.756207	0.911862	0.888717	1.18951	1.08516	0.617578	1.07725	1.02757	1.24358	0.648305	1.25277	1.56558	0.80037	1.09149	1.12057
					270	0.914907	1.04097	0.813902	0.735362	0.877529	0.767912	0.58352	0.622838	1.40479	0.544951	0.907134		0.814749	0.668038	0.631986	0.794605	0.767553	0.948458	0.860244	0.716189	0.409125	0.581214			0.608575	0.679926	0.498833	0.577903	0.60768	0.60768	0.82051	0.876693	1.16018	0.813929	0.745348	1.10448	0.964542	1.31857	0.806789	1.20098	1.65883	0.697707	1.19179	1.01807
					300	0.923742	1.15657	0.733621	1.15234	0.929412	1.18279	0.564644	0.613338	1.16691	0.529887	0.692642		0.984195	0.882467	0.595732	0.945637	0.784034	1.20798	0.799541	0.826071	0.495451	1.08134			0.48819	0.695492	0.657107	0.535896	0.641379	0.641379	0.900974	0.69558	1.1223	0.911585	0.811853	1.00365	0.830289	1.32052	0.832209	1.2917	1.9443	0.52683	0.9613	0.973912
					Plotted line statistics
						DMSO control				Jasplakinolide
					Time (sec)	Normalized data	SEM	n(spines)		Normalized data	SEM	n(spines)
					-60	1.0093	0.011528	73		1.00231	0.00209226	78
					-30	1.01362	0.012481	73		1.00127	0.00237676	78
					0	0	0	73		0.000613	0.000290661	78
					10	0.427122	0.0184294	73		0.017507	0.00122014	78
					20	0.578941	0.0260104	73		0.020094	0.0013641	78
					30	0.643217	0.0261546	73		0.020083	0.00139809	78
					40	0.67017	0.0259283	73		0.021204	0.00132206	78
					50	0.695602	0.0270385	73		0.020444	0.0012454	78
					60	0.706836	0.0280827	73		0.020494	0.00135573	78
					70	0.719444	0.0288818	73		0.02277	0.00118291	78
					80	0.735621	0.0281241	73		0.021511	0.00130243	78
					90	0.739757	0.0270323	73		0.02199	0.00130038	78
					100	0.743842	0.0286554	73		0.022675	0.00150051	78
					110	0.722183	0.0274358	73		0.022148	0.00150848	78
					120	0.724748	0.0271119	73		0.022754	0.00142319	78
					150	0.763877	0.030741	73		0.02499	0.00156413	78
					180	0.767224	0.0323517	73		0.025096	0.00162928	78
					210	0.821329	0.0321767	73		0.027018	0.00167196	78
					240	0.830229	0.0313495	73		0.027238	0.00176772	78
					270	0.816438	0.0332807	73		0.028148	0.00174782	78
					300	0.850933	0.0330497	73		0.028842	0.00179112	78
					*not quantified due to Z-drift
[truncated: 34 more columns]

## Sheet: Figure 5F
						DMSO	JASP
						0.850933	0.028842
						0.860939	0.028296
						0.836718	0.027714
						0.872566	0.029499
						0.90316	0.02897
					Number of values	5	5
					Mean	0.8649	0.02866
					SEM	0.01124	0.000305

[truncated: 23 more sheets: Figure 7B, Figure 7E, Figure 7F, Figure 7G, Figure 7H, Figure 7L, Figure 7M, Figure 7P, Figure S5D, Figure S6C, Figure S6D, Figure S6E, Figure S6F, Figure S7D, Figure S7H, Figure S8B, Figure S8D, Figure S8F, Figure S9E, Figure S9F …]
